# Supplementary material for: Epigenetic Clocks Are Not Accelerated in COVID-19 Patients
Source: Int J Mol Sci. 2021 Aug 27;22(17):9306. doi: 10.3390/ijms22179306 (PMC8431654; doi:10.3390/ijms22179306)
Supplement: Supplementary file 1 [file ijms-22-09306-s001.zip]

Archive with 1 entries (1 files):
- ijms-1326099-supplementary.pdf
